# Supplementary material for: Discovery of Antibacterial Compounds with Potential Multi-Pharmacology against Staphylococcus Mur ligase Family Members by In Silico Structure-Based Drug Screening
Source: Molecules. 2024 Aug 10;29(16):3792. doi: 10.3390/molecules29163792 (PMC11356833; doi:10.3390/molecules29163792)
Supplement: Supplementary file 1 [file molecules-29-03792-s001.zip]

Archive with 1 entries (1 files):
- molecules-3104188-supplementary.pdf
